# Supplementary material for: Gastroesophageal reflux symptoms and sleep quality among medical students at a private university in Lima, Peru: A cross-sectional study
Source: PLoS One. 2026 Jun 1;21(6):e0348891. doi: 10.1371/journal.pone.0348891 (PMC13225408; doi:10.1371/journal.pone.0348891)
Supplement: S1 File — (XLSX) [file pone.0348891.s003.xlsx]

## Sheet: Data
sex	years_education	weight	height	bmi	works	nsaid_use	nsaid_use_frequency	energy_drinks	c_spicyfood	c_coffee	c_alcohol	c_tobacco	1stomach_acidity	2bloated_stomach	3heavy_stomach	4chest_rubbing	5sick_after_eating	6acidity_after_food	7throat_burning	8fullness_eating	9food_stuck	10bitter_throat	11belching	12acidity_bending	pits1	pits2	pits3	hours_in_bed	pits1_3	pits1_3_cat	pits4	pits4_cat	pits5	pits6	pits7	pits8	pits9	pits10	pits11	pits12	pits13	pits14	pits15	pits16	pits17	pits18	pits19	comp1	comp2
0	6	63	1.57	25.5588	0	0	2	0	0	1	0	0	1	3	3	0	0	0	0	1	0	0	0	1	00:00:00	0	07:00:00	7	100	0	7	0	1	0	1	0	0	1	1	1	1	0	1	0	1	1	0	0	1
0	6	53	1.55	22.0604	0	0	1	0	1	1	0	0	2	2	2	2	2	3	1	0	0	2	2	2	00:00:00	2	05:00:00	5	100	0	5	2	1	2	2	2	1	2	1	2	1	2	1	0	1	1	0	2	2
0	6	78	1.56	32.0513	0	1	3	0	1	1	0	0	3	2	2	1	0	2	2	2	0	2	2	2	00:00:00	0	05:30:00	6	109.091	0	5.5	1	2	2	0	1	1	2	0	1	0	0	2	1	1	1	1	2	1
0	6	75	1.61	28.9341	0	1	2	0	1	1	1	0	3	3	3	3	3	3	3	2	1	2	3	2	23:00:00	1	06:00:00	5	71.4286	2	7	2	3	2	2	2	1	2	1	1	0	1	2	2	2	2	3	2	2
0	5	50	1.55	20.8117	0	0	1	0	1	0	0	0	1	1	1	0	0	0	1	2	0	0	0	0	23:30:00	0	05:00:00	7	127.273	0	5.5	0	0	0	0	0	0	0	0	0	0	0	0	0	0	0	0	0	0
0	3	60	1.57	24.3418	0	1	3	0	0	0	0	0	2	2	2	2	2	2	2	2	2	2	1	1	23:00:00	0	06:00:00	6	85.7143	0	7	1	0	1	0	1	2	1	1	1	1	1	1	2	2	2	2	1	0
0	3	63	1.58	25.2363	0	0	1	0	0	0	0	0	0	0	0	0	0	0	0	2	0	0	0	0	00:00:00	0	06:00:00	6	100	0	6	2	0	0	0	0	0	0	0	1	0	0	0	0	0	0	0	0	0
1	4	63	1.7	21.7993	0	1	4	1	1	1	1	1	2	3	3	2	1	2	1	3	0	3	4	1	00:00:00	3	07:00:00	6	85.7143	0	7	1	3	1	1	0	1	2	2	0	1	0	2	0	2	1	2	1	3
0	7	48	1.6	18.75	0	1	6	0	0	0	1	0	1	2	3	1	2	1	1	3	0	0	1	1	23:00:00	1	05:00:00	6	100	0	6	1	1	1	1	1	1	1	1	0	1	0	2	2	2	2	2	1	1
1	5	80	1.7	27.6817	0	0	2	0	1	1	0	0	1	1	2	0	0	1	1	2	1	1	2	0	23:00:00	1	06:00:00	6	85.7143	0	7	2	1	0	1	0	0	1	1	0	0	0	1	0	2	2	0	0	1
0	6	90	1.67	32.2708	0	1	2	1	1	0	0	0	1	3	2	2	1	1	1	3	1	2	1	3	02:00:00	0	05:00:00	3	100	0	3	3	2	1	2	1	2	1	2	1	2	1	2	2	1	2	1	1	1
0	5	46	1.55	19.1467	0	1	2	0	1	0	0	0	1	2	1	1	1	1	1	1	0	0	0	0	23:00:00	0	06:00:00	5	71.4286	2	7	2	0	0	0	0	0	1	1	1	0	0	1	0	1	0	0	0	0
0	1	48	1.57	19.4734	0	0	1	0	1	1	0	0	0	1	2	0	0	0	0	0	0	1	2	0	23:00:00	1	05:00:00	4	66.6667	2	6	3	1	0	1	0	0	0	0	0	0	0	0	0	1	1	3	0	1
0	6	60	1.63	22.5827	0	1	2	1	1	1	0	0	2	1	2	1	2	1	1	2	1	1	1	2	23:00:00	1	05:30:00	4.5	69.2308	2	6.5	3	1	1	1	1	1	1	1	1	1	1	2	0	3	2	0	1	1
0	6	52	1.61	20.061	0	1	2	0	0	0	0	0	3	2	2	1	0	3	2	2	3	3	1	2	23:30:00	0	05:00:00	5	90.9091	0	5.5	2	2	1	1	1	1	1	1	0	1	1	2	1	3	2	0	1	1
1	6	63	1.72	21.2953	0	0	1	0	1	1	1	0	0	0	1	0	0	0	0	1	0	0	1	0	23:00:00	1	04:45:00	4	69.5652	2	5.75	3	0	0	0	1	0	0	0	0	1	0	3	0	0	1	0	0	1
0	5	70	1.6	27.3437	0	0	3	0	0	0	0	0	2	0	2	0	0	0	0	0	0	0	3	0	23:00:00	0	06:00:00	7	100	0	7	0	0	0	0	0	0	0	0	0	0	0	0	0	3	1	0	0	0
1	5	90	1.65	33.0579	0	0	1	1	1	1	1	1	0	1	1	2	0	0	0	0	0	0	1	0	23:00:00	0	05:00:00	6	100	0	6	2	1	1	1	0	0	1	2	1	2	2	2	1	1	1	0	1	1
0	1	59.9	1.58	23.9946	0	0	1	1	0	0	0	0	0	1	2	0	0	0	0	0	0	0	1	0	23:00:00	1	05:30:00	5	76.9231	1	6.5	2	2	2	1	2	1	2	1	1	0	0	2	0	1	1	3	2	2
0	3	47	1.55	19.563	0	0	1	1	0	0	0	0	1	2	2	0	1	1	1	0	0	1	0	0	22:00:00	0	05:30:00	7	93.3333	0	7.5	0	3	1	1	0	0	1	0	1	0	0	1	0	1	1	0	1	2
0	2	56	1.6	21.875	0	1	1	0	1	0	0	0	0	1	1	1	1	0	0	2	0	0	1	1	21:30:00	0	07:00:00	8	84.2105	1	9.5	0	0	2	2	1	0	2	3	0	1	0	1	0	1	1	0	2	0
0	1	53	1.58	21.2306	0	0	1	1	0	1	0	0	2	1	1	1	0	2	1	3	0	1	3	0	00:00:00	2	07:00:00	8	114.286	0	7	0	3	0	0	0	0	0	1	0	1	0	3	0	3	1	2	0	3
0	1	65	1.61	25.0762	0	0	0	0	0	1	0	0	3	2	3	3	3	3	0	3	0	0	0	0	23:00:00	1	03:00:00	5.5	137.5	0	4	1	3	0	0	0	0	3	3	0	0	0	2	0	0	2	0	0	2
0	5	60	1.53	25.6312	0	0	1	0	1	1	0	0	2	1	1	0	0	2	1	0	0	1	1	0	00:00:00	0	06:00:00	6	100	0	6	1	1	0	0	0	0	0	0	1	0	0	1	0	2	2	0	0	1
1	2	63	1.67	22.5896	0	0	0	1	1	0	0	0	1	1	2	0	0	0	0	2	1	1	1	0	23:30:00	1	04:00:00	4	88.8889	0	4.5	3	1	1	1	0	2	0	2	1	2	1	2	2	1	2	3	1	1
0	2	76	1.53	32.4661	0	0	0	1	1	1	0	0	1	2	3	0	2	0	1	1	0	1	0	1	02:00:00	0	07:00:00	5	100	0	5	3	1	3	0	0	1	0	2	3	0	3	0	1	0	2	3	3	1
1	5	62	1.55	25.8065	0	1	1	0	1	0	0	0	2	1	2	1	0	1	0	2	1	2	1	2	22:00:00	1	06:00:00	7	87.5	0	8	1	1	1	1	0	0	1	0	0	1	0	1	0	1	1	1	1	1
1	1	50	1.77	15.9597	0	1	0	1	1	1	0	0	1	2	2	0	0	0	0	2	0	1	0	0	23:00:00	1	06:30:00	7	93.3333	0	7.5	2	2	3	3	0	0	1	1	0	0	0	1	0	1	1	0	3	2
1	1	72	1.8	22.2222	0	1	0	1	1	1	0	0	1	1	1	1	0	1	1	1	0	1	0	1	23:30:00	0	06:00:00	4.5	69.2308	2	6.5	2	1	1	0	0	0	1	1	1	1	0	2	0	0	2	0	1	1
0	1	66	1.67	23.6652	0	1	3	0	1	1	1	0	3	3	3	1	4	1	1	2	2	1	1	1	01:00:00	1	05:30:00	4	88.8889	0	4.5	3	1	2	2	0	0	1	2	0	0	0	3	0	3	2	0	2	1
1	1	70	1.7	24.2215	0	1	0	1	1	0	0	0	1	2	2	1	0	1	1	2	0	1	1	1	01:00:00	0	06:00:00	4.5	90	0	5	2	1	2	0	1	1	2	1	1	1	0	2	0	2	1	0	2	1
0	2	72	1.6	28.125	0	1	1	1	1	0	0	0	2	3	3	2	2	1	0	2	0	0	2	0	01:00:00	0	06:00:00	4	80	1	5	3	1	2	2	2	0	1	2	1	2	2	3	0	3	2	0	2	1
0	2	60	1.59	23.7332	0	0	1	0	1	1	0	0	0	0	2	0	0	0	0	1	0	0	0	0	00:00:00	0	05:00:00	5	100	0	5	3	0	2	1	3	0	1	2	2	0	0	1	0	2	2	0	2	0
0	2	50	1.54	21.0828	0	1	2	1	1	1	0	0	1	2	2	0	1	0	0	0	0	0	0	0	23:00:00	3	06:30:00	6	80	1	7.5	1	3	2	0	0	0	0	0	1	1	0	3	0	0	1	0	2	3
0	2	50	1.58	20.0288	0	1	2	0	0	1	0	0	0	0	1	0	1	0	0	1	0	0	1	0	22:00:00	0	05:00:00	6	85.7143	0	7	1	0	0	0	0	0	1	0	0	1	0	1	0	0	0	1	0	0
1	3	80	1.75	26.1224	0	0	1	1	1	1	1	0	1	2	1	2	1	2	0	0	0	0	3	0	00:00:00	1	06:00:00	6	100	0	6	2	0	1	1	1	1	1	1	1	1	1	0	1	1	2	1	1	1
1	2	69	1.73	23.0546	0	1	1	0	0	1	0	0	0	1	2	1	0	0	0	1	0	0	2	1	22:30:00	0	05:00:00	5	76.9231	1	6.5	1	0	2	0	0	0	2	1	1	0	0	1	1	2	2	1	2	0
0	3	72	1.54	30.3593	0	0	1	0	1	1	0	0	0	1	1	1	1	0	0	1	0	0	1	0	22:30:00	0	05:00:00	6	92.3077	0	6.5	2	1	1	1	0	0	0	0	0	0	0	1	0	1	1	0	1	1
0	4	57	1.54	24.0344	0	0	0	0	0	0	0	0	1	1	1	1	1	1	1	1	0	1	1	1	23:00:00	0	04:00:00	5	100	0	5	2	0	0	0	0	0	0	0	0	0	0	2	0	2	0	0	0	0
0	1	50	1.5	22.2222	0	0	0	1	1	0	0	0	1	1	1	1	0	0	0	0	0	0	0	1	21:00:00	0	02:00:00	5	100	0	5	2	1	1	0	0	0	0	2	1	1	0	0	0	3	2	3	1	1
1	3	85	1.8	26.2346	0	0	2	1	1	1	1	0	2	2	2	2	2	2	2	2	1	0	1	2	01:00:00	1	05:00:00	5	125	0	4	2	2	2	2	2	0	0	3	0	2	2	2	2	2	1	0	2	2
1	5	65	1.7	22.4913	0	0	0	0	1	0	0	0	1	1	3	0	1	1	0	1	0	1	3	1	01:00:00	0	07:00:00	6	100	0	6	2	0	0	0	0	0	0	0	0	0	0	2	0	1	0	0	0	0
0	4	67	1.62	25.5296	0	1	3	0	0	1	0	0	0	2	2	1	1	0	0	2	0	0	1	0	23:00:00	1	06:00:00	5	71.4286	2	7	2	1	1	1	0	0	1	1	3	0	0	1	0	3	2	1	1	1
1	6	75	1.8	23.1481	0	0	0	0	0	0	0	0	0	2	3	0	0	0	1	1	0	1	1	0	23:00:00	0	06:00:00	6	85.7143	0	7	2	0	0	1	0	0	0	0	0	0	0	1	0	2	1	0	0	0
1	4	70	1.73	23.3887	0	0	0	1	1	0	0	0	1	1	1	1	2	1	1	3	0	1	2	2	23:30:00	1	04:30:00	3	60	3	5	3	3	2	2	2	1	2	2	2	1	0	2	0	1	2	0	2	2
0	4	50	1.63	18.8189	0	0	1	0	1	1	0	0	2	2	4	0	1	1	0	1	0	1	1	1	23:00:00	0	07:00:00	7	87.5	0	8	0	1	3	3	1	0	2	1	1	0	0	1	0	2	1	0	3	1
1	2	55	1.67	19.721	0	0	0	1	0	0	0	0	1	1	2	2	0	0	0	2	0	0	1	0	22:00:00	2	04:00:00	5	83.3333	1	6	2	2	2	0	0	0	2	1	1	1	0	2	0	1	2	0	2	2
1	4	86	1.72	29.0698	1	0	0	0	0	0	0	0	2	2	3	0	1	1	0	0	0	0	1	0	00:00:00	1	06:00:00	5	83.3333	1	6	2	2	2	1	0	0	1	1	0	0	0	1	0	0	2	0	2	2
0	6	68	1.68	24.093	0	1	3	0	1	0	0	0	2	2	0	0	0	1	0	1	0	0	1	1	01:00:00	0	05:00:00	6	150	0	4	1	1	3	0	1	1	1	1	2	2	1	2	0	0	0	0	3	1
0	6	64	1.65	23.5078	0	0	1	0	1	1	1	0	1	2	2	0	0	0	0	1	0	1	1	0	02:00:00	0	07:00:00	5	100	0	5	2	1	0	0	0	0	2	1	0	1	1	2	0	2	2	0	0	1
0	3	67	1.58	26.8386	0	0	0	0	1	0	0	1	3	3	3	3	1	1	1	3	3	2	1	1	03:00:00	3	08:00:00	4	80	1	5	3	2	3	3	0	0	1	1	2	0	0	2	0	2	1	0	3	3
0	4	70	1.67	25.0995	0	0	0	0	0	0	0	0	1	4	3	3	3	1	1	1	0	2	1	1	00:00:00	0	07:00:00	6	85.7143	0	7	2	2	2	2	0	0	2	1	0	0	1	1	0	3	2	2	2	1
0	3	67	1.7	23.1834	0	1	2	0	0	0	0	0	1	3	2	1	1	2	0	1	0	1	2	0	00:00:00	0	06:00:00	4	66.6667	2	6	3	1	1	0	0	0	1	1	1	0	0	1	1	2	1	1	1	1
1	4	65	1.68	23.03	0	1	0	1	0	1	0	0	1	1	2	1	1	1	1	1	0	0	1	1	23:00:00	0	06:00:00	8	114.286	0	7	0	0	0	0	0	1	1	0	0	0	0	1	0	1	1	0	0	0
1	3	61	1.65	22.4059	0	0	0	0	0	0	0	0	1	1	2	0	1	1	0	1	0	0	1	0	23:00:00	0	06:30:00	5	66.6667	2	7.5	2	1	1	1	0	0	1	1	0	0	0	2	0	2	2	0	1	1
0	5	64	1.55	26.6389	0	0	0	0	0	1	0	0	2	1	1	0	0	1	1	2	2	1	1	1	00:00:00	1	06:00:00	6	100	0	6	2	1	0	0	0	1	1	1	0	0	0	1	0	0	1	0	0	1
0	7	59	1.62	22.4813	0	1	2	0	0	1	1	0	2	3	3	0	0	1	1	2	0	1	1	0	22:30:00	1	05:20:00	6	87.8049	0	6.83333	1	1	2	2	0	0	1	1	1	2	0	2	0	3	2	0	2	1
1	5	95	1.75	31.0204	0	0	0	1	1	1	0	0	2	2	2	1	1	1	0	0	0	1	2	1	00:00:00	1	07:00:00	5	71.4286	2	7	2	3	1	2	0	0	2	2	1	0	0	2	0	2	1	0	1	2
1	6	62	1.71	21.2031	1	0	0	0	1	1	0	0	1	0	1	1	0	0	0	0	0	1	1	0	22:00:00	0	06:30:00	7	82.3529	1	8.5	0	0	0	0	0	0	0	1	0	0	0	1	0	1	0	0	0	0
0	3	50	1.55	20.8117	0	0	0	0	0	0	0	0	1	0	0	0	0	0	0	0	0	0	0	0	23:00:00	0	05:00:00	7	116.667	0	6	0	0	0	0	0	0	0	0	0	0	0	1	0	0	0	0	0	0
1	2	56	1.65	20.5693	0	1	1	1	1	1	1	1	2	2	2	2	2	2	2	2	2	2	2	2	01:00:00	0	05:00:00	5	125	0	4	2	2	2	1	2	1	2	1	2	2	1	1	1	2	1	3	2	1
0	5	65	1.67	23.3067	0	1	6	1	0	1	0	0	1	1	1	0	1	1	1	2	0	0	0	2	23:30:00	0	06:00:00	5	76.9231	1	6.5	2	2	2	0	0	0	0	2	2	2	2	2	0	2	0	0	2	1
0	4	50	1.5	22.2222	0	0	0	0	1	1	0	0	1	1	1	1	1	1	1	1	1	1	1	1	22:00:00	1	06:00:00	8	100	0	8	0	0	0	0	0	0	0	0	0	0	0	1	0	0	0	0	0	1
1	6	90	1.76	29.0548	0	0	0	1	1	1	0	0	0	0	0	0	0	0	0	0	0	0	0	0	22:00:00	3	07:00:00	5	55.5556	3	9	2	3	0	0	0	0	0	0	2	0	0	2	0	0	0	0	0	3
0	6	63	1.54	26.5643	0	0	0	0	0	1	1	0	1	1	3	1	1	1	1	2	1	1	0	1	23:00:00	1	07:00:00	6	75	1	8	2	1	0	0	0	0	1	0	1	0	0	0	0	2	1	1	0	1
1	4	100	1.89	27.9947	0	1	2	1	1	1	0	0	0	0	1	1	0	0	0	1	0	0	1	0	00:00:00	0	07:00:00	5	71.4286	2	7	2	1	1	2	0	1	1	2	1	0	0	2	1	1	1	0	1	1
0	5	54	1.6	21.0937	0	0	0	0	0	0	0	0	1	1	1	0	0	1	0	1	0	0	0	0	22:30:00	0	03:30:00	6	120	0	5	2	0	0	0	0	0	0	0	0	0	0	1	0	2	1	1	0	0
0	4	49	1.6	19.1406	0	1	2	1	1	1	0	0	1	2	4	2	2	2	1	3	2	2	1	1	03:00:00	0	04:00:00	5	500	0	1	2	2	1	2	1	1	3	1	1	3	1	1	1	1	1	3	1	1
1	4	60	1.8	18.5185	0	0	0	1	0	1	0	0	0	1	2	0	0	0	0	1	0	0	0	0	00:00:00	0	05:00:00	5	100	0	5	2	0	1	0	0	0	0	0	0	0	0	2	0	2	1	0	1	0
1	2	75	1.75	24.4898	0	1	3	1	1	0	1	0	1	1	2	3	2	1	1	3	1	2	0	1	00:00:00	0	07:00:00	2	28.5714	3	7	2	2	1	1	3	0	0	0	1	1	0	2	1	0	0	0	1	1
0	2	70	1.7	24.2215	0	0	0	0	1	0	0	0	3	3	3	2	2	2	3	2	1	3	1	0	01:00:00	0	05:00:00	2	50	3	4	3	2	3	0	2	0	1	1	1	0	0	2	0	1	1	0	3	1
1	3	63	1.78	19.8839	0	0	1	0	0	0	0	0	1	1	1	1	1	1	1	1	2	1	1	1	00:00:00	2	07:00:00	7	100	0	7	0	3	2	2	2	2	2	3	2	2	2	1	2	1	2	3	2	3
0	4	62	1.56	25.4767	0	0	0	0	0	0	0	0	2	3	3	2	2	3	2	3	0	2	3	2	23:00:00	0	04:00:00	5	100	0	5	2	0	0	0	0	0	0	1	1	0	0	1	0	0	2	0	0	0
0	2	57	1.55	23.7253	0	1	0	1	1	1	0	0	1	2	1	4	1	1	0	2	0	1	1	1	21:00:00	0	06:30:00	5	52.6316	3	9.5	2	1	1	1	1	1	1	1	2	1	2	0	1	2	3	0	1	1
0	4	48	1.42	23.8048	0	1	1	0	0	0	0	0	3	3	3	2	3	3	3	3	2	3	3	3	22:00:00	1	06:00:00	5	62.5	3	8	2	1	2	3	1	0	1	3	2	2	1	2	0	3	2	0	2	1
0	1	80	1.68	28.3447	0	1	2	0	0	1	0	0	2	3	3	2	2	3	2	2	1	1	1	2	00:00:00	0	02:00:00	3	150	0	2	3	1	2	1	1	0	2	0	2	2	1	2	0	3	2	0	2	1
0	1	45	1.58	18.026	0	0	0	0	0	0	0	0	0	0	0	1	0	0	1	3	1	2	0	0	21:50:00	0	04:45:00	6	86.747	0	6.91667	2	0	0	0	0	0	0	0	0	0	0	0	0	2	1	3	0	0
1	6	82	1.77	26.1738	0	0	0	0	0	1	0	0	1	2	1	1	0	1	0	1	0	0	1	0	22:00:00	0	07:00:00	6	66.6667	2	9	2	0	1	1	0	0	1	0	0	1	0	1	0	0	0	2	1	0
1	2	80	1.73	26.7299	0	0	1	0	0	0	0	0	0	1	0	1	0	0	0	0	0	0	0	0	23:00:00	0	06:00:00	6	85.7143	0	7	2	0	0	0	0	0	0	0	0	0	0	1	0	0	1	0	0	0
1	6	70	1.65	25.7117	0	0	0	0	1	0	0	0	1	0	0	1	0	0	0	1	0	2	1	1	00:00:00	0	06:30:00	6	92.3077	0	6.5	2	0	0	0	0	0	1	0	0	0	0	1	0	0	0	0	0	0
0	4	58	1.57	23.5304	0	1	2	1	0	1	1	1	3	3	3	1	2	2	1	1	1	2	3	2	02:00:00	0	05:30:00	6	171.429	0	3.5	1	3	3	0	0	0	2	1	2	1	1	2	1	3	3	0	3	2
0	6	85	1.7	29.4118	0	0	0	0	0	1	0	0	2	3	3	0	0	1	1	0	0	2	1	0	00:00:00	1	05:00:00	5	100	0	5	2	1	1	2	0	0	2	0	1	3	0	2	0	2	2	2	1	1
0	4	63	1.6	24.6094	0	0	1	1	1	1	0	0	2	2	3	1	3	3	1	2	1	0	1	0	01:00:00	1	06:00:00	4	80	1	5	3	1	0	1	0	0	1	1	0	0	0	2	1	1	1	0	0	1
1	5	78	1.7	26.9896	0	0	0	0	0	0	0	0	1	1	1	1	1	1	1	1	1	1	1	1	00:00:00	0	03:30:00	3	85.7143	0	3.5	3	1	1	1	1	1	1	1	1	1	1	2	0	0	0	0	1	1
0	6	60	1.53	25.6312	0	1	4	1	1	1	1	0	2	2	3	2	1	2	1	1	1	1	0	1	01:00:00	0	07:00:00	6	100	0	6	1	1	0	0	0	1	2	1	0	0	0	0	0	2	0	0	0	1
1	6	84	1.77	26.8122	0	1	2	0	1	0	0	0	0	0	2	0	0	0	0	1	0	1	1	0	01:00:00	0	07:00:00	5.5	91.6667	0	6	1	1	0	1	0	0	0	0	2	1	0	2	1	0	2	0	0	1
0	4	70	1.6	27.3437	0	1	3	0	0	1	1	0	3	4	3	1	2	3	3	3	3	4	1	2	00:00:00	0	07:00:00	3	42.8571	3	7	3	2	3	2	2	0	1	2	2	2	0	2	1	2	1	0	3	1
0	6	56	1.64	20.8209	0	0	1	0	0	1	0	0	1	3	2	0	1	0	0	2	0	0	2	2	23:00:00	2	07:00:00	6	75	1	8	2	2	1	0	0	0	1	0	1	1	0	2	1	2	2	0	1	2
0	6	58	1.53	24.7768	0	1	4	0	1	0	0	0	3	4	4	2	3	3	1	3	0	0	0	2	00:00:00	1	06:00:00	5	83.3333	1	6	2	0	0	1	0	0	0	1	0	0	0	1	0	3	2	0	0	1
0	5	58	1.66	21.048	0	1	4	0	0	0	0	0	3	4	2	2	1	2	3	0	0	2	1	2	22:30:00	0	06:00:00	6	80	1	7.5	1	1	0	0	0	0	1	2	0	0	0	1	2	3	2	0	0	1
1	6	63	1.66	22.8625	0	0	0	0	0	0	0	0	0	0	1	0	0	0	0	1	0	0	2	0	00:00:00	1	07:00:00	5	71.4286	2	7	2	1	0	0	0	0	1	1	0	0	0	0	0	1	1	0	0	1
1	4	69	1.7	23.8754	0	0	0	0	0	0	0	0	1	1	1	0	0	0	0	0	0	0	0	0	23:00:00	1	08:00:00	7	77.7778	1	9	0	0	0	0	0	0	0	0	0	0	0	1	0	1	1	0	0	1
0	4	57	1.5	25.3333	0	1	1	0	1	0	1	0	1	2	2	0	1	0	1	1	2	2	3	0	22:30:00	0	04:00:00	5	90.9091	0	5.5	2	0	1	0	0	0	0	1	0	0	0	1	0	1	1	0	1	0
1	4	80	1.82	24.1517	0	0	2	1	1	1	1	1	2	1	1	2	1	1	0	0	1	0	1	1	00:00:00	2	07:00:00	6	85.7143	0	7	2	2	1	1	0	2	3	1	1	1	1	2	0	1	0	0	1	2
0	5	78	1.58	31.245	0	1	1	0	1	1	1	0	2	3	2	0	1	0	2	1	0	1	1	2	00:00:00	0	06:00:00	6	100	0	6	1	1	1	0	1	1	1	2	0	1	0	1	0	1	0	0	1	1
0	3	47	1.53	20.0777	0	0	2	0	1	0	0	0	2	2	4	1	3	4	4	4	1	4	4	4	22:00:00	0	05:00:00	8	114.286	0	7	0	1	1	2	1	3	2	3	2	2	2	2	1	1	2	3	1	1
1	6	68	1.66	24.677	0	1	2	0	0	0	0	0	1	1	1	0	0	1	0	2	0	0	0	0	23:00:00	1	06:00:00	6	85.7143	0	7	1	0	0	1	0	0	1	1	0	0	0	0	2	1	0	0	0	1
0	1	49	1.47	22.6757	0	0	0	1	0	0	0	0	1	2	2	2	2	1	0	3	1	1	1	0	22:30:00	1	04:00:00	7	127.273	0	5.5	0	0	0	0	0	0	1	0	1	0	0	2	0	1	2	0	0	1
1	2	67	1.63	25.2174	0	0	0	1	0	0	0	0	2	2	1	0	1	1	1	2	0	1	1	0	23:00:00	1	06:00:00	4	57.1429	3	7	3	2	1	0	0	0	0	1	0	1	0	2	0	2	1	0	1	2
1	1	70	1.74	23.1206	0	0	0	0	1	0	0	0	2	2	2	2	1	2	2	2	1	1	1	2	22:00:00	0	07:00:00	5	55.5556	3	9	2	0	1	0	1	0	1	1	1	0	1	1	1	1	1	0	1	0
0	2	50	1.6	19.5312	0	0	0	0	0	0	0	0	1	2	1	0	1	1	2	2	0	0	0	0	01:00:00	1	08:00:00	7	100	0	7	0	0	1	0	0	0	0	3	1	0	0	2	0	2	1	0	1	1
1	4	55	1.68	19.487	0	0	0	0	0	1	0	0	3	2	2	2	1	2	2	2	0	2	3	2	23:00:00	0	03:00:00	4	100	0	4	3	1	1	0	1	1	1	1	1	1	1	2	0	3	2	0	1	1
0	6	60	1.53	25.6312	0	0	0	0	1	0	0	0	3	2	2	2	2	3	1	3	0	2	1	2	00:00:00	1	09:00:00	4	44.4444	3	9	3	1	1	0	0	0	1	1	1	1	0	2	0	1	1	0	1	1
1	4	90	1.72	30.4218	1	0	6	0	1	0	0	0	1	1	1	0	0	1	1	1	0	2	2	1	23:30:00	0	06:00:00	7	107.692	0	6.5	0	0	0	0	0	0	0	0	0	0	0	1	0	1	1	1	0	0
0	5	73	1.69	25.5593	0	0	0	0	0	0	0	0	1	1	1	0	0	0	0	2	0	0	0	0	23:00:00	0	06:00:00	5	71.4286	2	7	2	1	1	1	0	0	1	1	2	0	0	1	1	1	2	0	1	1
0	5	51	1.57	20.6905	0	1	1	0	0	1	0	0	1	1	1	2	0	0	0	1	0	1	0	0	00:00:00	0	05:30:00	5.5	100	0	5.5	2	0	0	0	0	0	1	0	1	0	0	1	0	1	0	0	0	0
1	6	85	1.79	26.5285	0	0	0	0	0	0	0	0	1	1	1	1	0	0	0	0	0	0	0	0	03:00:00	0	07:00:00	3	75	1	4	3	0	0	0	0	0	1	3	3	1	0	0	2	2	2	0	0	0
0	3	76	1.7	26.2976	0	0	0	0	1	0	0	0	0	1	3	0	0	0	0	1	0	0	1	0	23:30:00	1	07:00:00	6.5	86.6667	0	7.5	2	2	1	1	0	0	0	1	0	0	0	0	0	0	0	0	1	2
0	3	54	1.59	21.3599	0	0	1	0	0	0	0	0	0	1	1	0	0	0	0	1	0	0	0	0	23:00:00	1	04:00:00	5.5	110	0	5	2	1	1	0	0	1	1	1	1	1	0	1	1	0	0	1	1	1
0	3	54	1.58	21.6311	0	0	1	1	0	1	0	0	2	2	2	3	1	2	1	2	0	2	2	2	00:00:00	2	08:00:00	5	62.5	3	8	2	1	0	0	0	0	2	1	1	1	0	2	0	3	2	3	0	2
0	7	80	1.63	30.1103	0	0	0	0	1	0	0	0	2	2	2	0	1	0	0	1	0	0	0	0	23:00:00	0	05:00:00	5	83.3333	1	6	2	0	0	0	0	0	1	1	0	0	0	2	0	2	1	0	0	0
0	6	60	1.66	21.7738	0	0	1	0	0	0	0	0	2	4	3	1	2	1	2	1	1	2	2	2	00:00:00	2	07:00:00	5	71.4286	2	7	2	3	1	2	0	1	1	1	2	1	0	3	0	1	2	0	1	3
0	6	49	1.54	20.6612	0	0	1	1	1	1	1	1	2	2	2	3	2	1	0	3	1	1	1	0	23:00:00	3	10:00:00	7	63.6364	3	11	0	3	1	1	0	0	2	2	2	0	0	1	1	2	2	0	1	3
0	4	46	1.61	17.7462	0	1	2	0	1	0	0	0	2	0	1	0	0	0	0	0	2	0	2	0	23:30:00	0	05:30:00	4.5	75	1	6	2	0	1	1	0	0	0	0	0	1	0	1	0	2	0	3	1	0
1	6	60	1.65	22.0386	0	0	2	1	0	0	1	0	1	2	1	3	2	3	2	3	3	3	3	2	01:00:00	0	08:00:00	5	71.4286	2	7	2	2	2	0	2	1	2	1	2	2	2	2	2	2	2	0	2	1
0	7	90	1.61	34.7209	1	0	1	0	0	1	0	0	1	2	3	0	0	1	0	1	1	1	1	0	01:00:00	1	05:00:00	4	100	0	4	3	1	0	2	0	0	2	0	0	0	0	1	0	1	1	0	0	1
0	7	60	1.6	23.4375	1	0	0	1	1	0	0	0	2	2	2	2	2	2	1	2	0	0	1	0	23:00:00	1	05:30:00	5	76.9231	1	6.5	2	1	1	0	0	0	1	0	2	1	0	1	1	2	1	0	1	1
1	6	67	1.7	23.1834	0	0	0	0	0	0	1	1	2	2	2	2	0	0	0	2	0	0	2	1	23:00:00	3	08:00:00	5	55.5556	3	9	2	2	1	2	1	2	2	2	2	0	0	2	0	2	1	1	1	3
0	5	52	1.5	23.1111	0	1	2	0	0	0	0	0	2	3	3	3	3	3	1	3	1	1	3	3	00:00:00	1	06:00:00	6	100	0	6	1	1	1	0	1	0	1	1	1	0	0	1	1	1	1	0	1	1
1	5	80	1.72	27.0416	0	0	1	0	0	0	0	0	1	1	2	0	0	1	0	2	0	0	2	0	22:00:00	0	06:00:00	7	87.5	0	8	0	1	0	0	0	0	0	2	0	0	0	0	0	0	0	0	0	1
0	1	50	1.63	18.8189	0	0	0	0	0	0	0	0	0	0	0	0	0	0	0	0	0	0	0	0	22:00:00	0	06:00:00	5	62.5	3	8	3	0	0	0	0	0	0	0	0	0	0	1	0	0	0	0	0	0
0	1	60	1.6	23.4375	0	0	0	0	0	0	0	0	0	0	0	0	0	0	0	0	0	0	0	0	21:00:00	0	08:00:00	7	63.6364	3	11	0	0	0	0	0	0	0	0	0	0	0	0	0	0	0	0	0	0
0	1	54	1.5	24	0	0	0	0	0	0	0	0	0	0	2	1	0	0	0	0	0	0	0	0	22:00:00	0	05:00:00	4	57.1429	3	7	3	0	1	0	0	0	1	1	0	0	0	2	0	0	0	0	1	0
0	1	56	1.58	22.4323	0	0	2	0	0	0	0	0	1	1	1	2	1	1	0	1	0	0	0	0	23:00:00	0	03:00:00	4	100	0	4	3	0	0	0	0	0	1	1	0	0	0	3	1	0	1	0	0	0
1	1	62	1.67	22.231	0	0	0	0	0	0	0	0	1	1	1	1	0	0	1	1	0	0	0	0	22:30:00	0	05:30:00	6	85.7143	0	7	2	1	0	0	0	0	2	2	0	0	0	1	0	0	0	0	0	1
0	1	50	1.57	20.2848	0	0	0	0	0	1	0	0	1	1	1	1	0	1	0	1	1	1	0	0	22:00:00	0	03:00:00	5	100	0	5	2	0	0	0	0	0	1	0	0	0	0	2	0	2	1	0	0	0
0	1	56	1.6	21.875	0	1	2	0	1	0	0	0	2	3	3	3	1	2	1	2	2	2	2	1	22:00:00	0	03:00:00	4	80	1	5	3	0	0	0	0	0	1	2	0	0	1	2	0	2	3	0	0	0
0	1	60	1.6	23.4375	0	1	2	1	1	1	0	0	2	3	3	3	3	3	3	3	3	3	3	3	22:00:00	1	06:00:00	6	75	1	8	1	3	3	0	1	1	1	1	2	2	2	1	1	1	1	1	3	2
0	1	56.5	1.68	20.0184	0	1	4	0	1	0	0	0	1	2	4	2	1	1	2	2	1	0	1	0	23:00:00	1	05:00:00	5.5	91.6667	0	6	1	0	2	2	1	0	3	3	3	2	0	2	2	1	3	0	2	1
0	4	65	1.58	26.0375	0	0	0	0	1	0	0	0	4	4	4	4	4	4	4	4	4	4	4	4	00:00:00	3	11:00:00	10	90.9091	0	11	0	2	2	2	2	2	2	2	2	2	2	2	0	2	1	0	2	3
0	1	60	1.52	25.9695	0	1	2	0	1	0	0	0	1	2	2	2	1	1	1	2	0	1	1	1	00:00:00	0	03:00:00	3.5	116.667	0	3	3	1	0	1	1	1	1	1	1	1	1	2	0	2	1	0	0	1
0	5	70	1.69	24.5089	0	0	2	1	1	1	1	0	3	3	2	1	1	2	1	0	0	1	3	2	23:00:00	1	05:00:00	4	66.6667	2	6	3	1	3	1	0	0	2	3	1	1	2	2	0	1	0	0	3	1
1	2	74	1.7	25.6055	0	1	1	0	1	1	0	0	1	2	2	1	2	1	1	2	1	2	1	2	22:30:00	0	04:00:00	5	90.9091	0	5.5	2	2	1	2	1	2	2	2	3	2	0	2	2	2	2	3	1	1
0	1	55	1.51	24.1217	0	0	0	1	0	0	0	0	1	1	2	1	0	0	0	2	0	0	0	1	22:00:00	0	05:00:00	5	71.4286	2	7	2	0	0	1	1	0	2	0	2	0	0	1	0	2	1	1	0	0
0	1	50	1.54	21.0828	0	1	0	1	0	0	0	0	2	4	3	1	2	2	1	2	0	1	3	1	00:00:00	0	06:00:00	6	100	0	6	1	0	1	1	0	0	1	2	0	1	0	1	0	2	2	3	1	0
0	4	70	1.65	25.7117	0	0	0	0	0	0	0	0	2	2	3	2	2	1	1	1	1	1	1	0	00:00:00	2	05:00:00	5	100	0	5	2	3	3	2	1	1	3	2	3	1	1	2	1	3	3	0	3	3
1	1	58	1.61	22.3757	0	0	0	1	0	0	0	0	1	1	1	1	1	1	1	1	0	1	0	0	00:00:00	2	06:00:00	6	100	0	6	2	3	2	1	0	0	1	2	0	0	0	2	0	0	2	3	2	3
0	7	63	1.5	28	0	1	2	0	0	1	0	0	1	2	2	1	1	2	1	1	0	1	1	2	22:00:00	1	05:30:00	4.5	60	3	7.5	3	0	1	1	0	0	1	1	0	0	0	1	2	1	1	0	1	1
0	1	58	1.57	23.5304	0	1	2	0	1	1	0	0	0	2	3	0	1	1	0	2	2	1	2	1	23:30:00	1	07:30:00	6	75	1	8	1	0	1	0	0	1	3	2	1	2	2	2	1	1	1	0	1	1
0	1	55	1.68	19.487	0	0	0	0	0	0	0	0	0	0	0	0	0	0	0	2	0	0	0	0	23:00:00	0	04:00:00	4	80	1	5	3	0	0	1	0	0	2	0	1	0	1	0	0	0	1	0	0	0
1	1	70	1.8	21.6049	0	0	3	0	1	1	1	0	0	0	0	4	1	2	0	2	0	2	1	2	20:00:00	2	08:00:00	7	58.3333	3	12	0	2	2	2	2	2	0	3	1	2	0	1	2	3	0	3	2	2
1	1	80	1.73	26.7299	0	0	6	0	1	1	0	0	1	1	2	1	0	0	0	1	1	0	1	0	23:00:00	0	06:00:00	6.5	92.8571	0	7	2	1	2	3	0	0	2	2	0	0	1	1	0	0	0	0	2	1
0	3	47	1.63	17.6898	0	1	3	0	0	0	0	0	1	2	2	1	1	2	0	2	1	1	1	1	00:00:00	0	09:00:00	4.5	50	3	9	2	2	2	1	0	0	1	0	2	0	0	2	0	1	1	0	2	1
1	6	80	1.8	24.6914	0	0	0	0	0	0	0	0	1	0	2	0	1	1	1	1	1	0	0	0	00:00:00	2	06:00:00	6	100	0	6	2	3	1	0	0	0	3	1	0	0	0	2	0	0	0	2	1	3
1	5	80	1.75	26.1224	0	1	2	1	1	1	0	0	0	1	3	1	0	0	0	1	0	1	1	0	23:00:00	0	06:00:00	7	100	0	7	1	1	0	0	0	0	1	1	0	0	0	1	0	2	1	1	0	1
0	3	50	1.5	22.2222	0	1	6	0	1	0	0	0	1	1	2	0	0	0	0	1	0	0	0	0	01:00:00	0	06:00:00	5	100	0	5	2	2	1	1	0	0	2	0	2	0	0	0	0	0	0	0	1	1
0	3	53	1.53	22.6409	0	1	3	0	0	0	0	0	3	2	2	2	1	2	2	2	0	2	3	1	00:00:00	0	05:00:00	5	100	0	5	2	3	2	0	0	0	2	2	1	2	3	2	0	3	1	1	2	2
1	7	80	1.72	27.0416	1	0	0	1	1	1	1	1	1	1	1	0	0	0	0	1	0	1	0	0	20:00:00	0	06:00:00	7	70	2	10	0	0	1	1	0	0	0	0	0	1	0	0	1	0	3	2	1	0
1	6	70	1.6	27.3437	0	0	0	0	0	1	1	0	1	1	1	0	0	1	2	2	0	1	3	0	00:00:00	1	05:00:00	5	100	0	5	2	1	0	0	0	2	1	2	0	1	0	2	0	1	1	0	0	1
0	4	60	1.6	23.4375	0	1	4	0	1	1	1	1	2	2	2	2	2	2	2	2	2	2	2	2	02:00:00	0	06:00:00	4	100	0	4	3	1	1	1	1	1	3	3	1	1	1	1	0	2	1	1	1	1
0	1	53	1.56	21.7784	0	0	0	0	1	0	0	0	1	2	2	0	0	0	0	0	0	0	0	0	00:00:00	0	04:00:00	2	50	3	4	3	0	0	0	0	0	0	0	1	0	0	2	0	0	0	0	0	0
1	1	50	1.69	17.5064	0	0	0	0	0	0	0	0	0	0	0	0	0	0	0	0	0	0	0	0	21:00:00	0	07:00:00	8.5	85	0	10	0	0	0	0	1	0	1	3	1	0	0	0	0	2	2	0	0	0
0	1	64	1.64	23.7954	0	0	0	0	0	0	0	0	0	0	1	0	0	0	0	1	0	0	1	0	23:00:00	0	05:00:00	6	100	0	6	2	0	0	0	0	0	1	1	1	0	0	1	0	1	1	0	0	0
0	1	64	1.56	26.2985	0	0	4	0	0	0	0	0	2	3	3	3	3	3	2	2	2	2	3	2	00:00:00	0	03:00:00	5	166.667	0	3	2	2	2	2	3	3	3	2	3	3	3	2	1	3	3	0	2	1
1	1	70	1.7	24.2215	0	0	0	0	0	0	0	0	0	0	0	1	0	0	0	1	0	0	0	0	22:00:00	0	06:00:00	6	75	1	8	2	0	0	1	0	0	2	2	0	0	1	1	0	1	1	3	0	0
0	1	47	1.62	17.9089	0	0	0	0	1	0	0	0	0	2	2	0	0	0	1	1	0	1	2	0	23:00:00	1	06:00:00	6	85.7143	0	7	2	2	0	1	1	1	1	0	2	2	0	1	0	0	1	1	0	2
0	1	80	1.7	27.6817	0	0	0	0	1	0	0	0	0	1	2	2	2	2	1	2	1	2	1	2	20:00:00	2	03:00:00	7	100	0	7	0	1	3	0	0	0	1	0	1	1	1	1	1	1	1	0	3	2
1	2	69	1.72	23.3234	0	1	0	1	1	1	0	0	1	0	2	4	1	0	0	2	0	1	3	1	23:00:00	1	05:00:00	7	116.667	0	6	1	1	0	0	0	0	2	0	0	0	0	2	0	2	2	0	0	1
1	2	80	1.68	28.3447	0	0	0	1	1	1	0	0	1	1	1	1	0	0	0	2	2	1	1	0	04:00:00	0	06:30:00	2	80	1	2.5	3	1	1	1	0	1	1	1	0	1	1	2	0	1	1	0	1	1
0	2	65	1.68	23.03	0	0	0	0	0	0	0	0	0	0	0	0	0	0	0	0	0	0	0	0	01:00:00	0	03:00:00	2.5	125	0	2	3	3	2	3	3	0	1	2	3	3	1	3	0	3	3	0	2	2
1	1	90	1.85	26.2966	0	0	0	0	0	0	0	0	1	1	1	0	0	1	1	1	0	1	3	0	23:00:00	0	06:30:00	7	93.3333	0	7.5	0	1	0	1	1	0	1	2	1	1	1	0	0	1	0	0	0	1
0	1	60	1.61	23.1473	0	0	0	0	0	1	0	0	2	3	3	1	3	2	1	3	0	1	1	0	00:00:00	2	08:00:00	5	62.5	3	8	2	3	1	1	0	1	2	2	1	1	1	2	0	2	2	1	1	3
1	1	68	1.85	19.8685	0	0	0	0	0	0	0	0	2	1	2	0	0	1	1	1	0	1	3	2	22:00:00	0	06:00:00	7	87.5	0	8	0	1	0	0	1	0	0	0	0	0	0	2	0	2	0	0	0	1
0	1	47	1.54	19.8178	0	0	0	1	0	1	0	0	2	2	2	0	0	0	1	2	0	1	1	1	00:00:00	1	06:30:00	5	76.9231	1	6.5	2	1	2	1	2	0	2	2	1	2	2	2	0	2	2	0	2	1
0	6	47	1.5	20.8889	0	0	0	0	0	0	0	0	2	2	2	1	2	2	1	1	0	1	2	1	23:30:00	0	05:30:00	6	100	0	6	2	1	1	1	0	0	2	0	1	0	0	2	0	3	2	3	1	1
0	1	60	1.56	24.6548	0	0	0	0	0	0	0	0	2	2	2	2	0	2	0	1	0	2	1	0	22:00:00	1	05:00:00	5.5	78.5714	1	7	2	2	3	1	0	0	1	0	0	0	0	1	0	3	2	3	3	2
0	6	55	1.54	23.1911	0	0	2	0	1	0	0	0	1	3	3	3	2	0	0	3	0	0	1	0	00:00:00	1	09:00:00	5	55.5556	3	9	2	3	3	3	0	0	1	0	1	1	0	2	0	3	2	1	3	2
1	6	62	1.6	24.2187	0	0	0	0	0	1	0	0	2	2	2	2	2	2	2	2	2	2	2	2	22:00:00	1	06:00:00	3	37.5	3	8	2	1	1	2	2	2	2	2	2	1	2	1	0	0	0	0	1	1
0	6	65	1.7	22.4913	0	1	4	1	0	1	0	0	2	4	3	2	2	3	1	2	1	2	1	1	23:00:00	0	04:00:00	4	80	1	5	3	2	3	2	0	0	2	2	3	3	2	2	3	3	3	0	3	1
0	4	56	1.61	21.6041	0	0	0	0	0	0	0	0	1	3	2	0	1	1	0	2	0	0	2	1	23:00:00	1	05:30:00	6	92.3077	0	6.5	2	0	1	3	0	1	0	0	2	0	1	2	0	3	1	3	1	1
0	7	65	1.64	24.1672	0	1	3	1	1	0	0	0	2	2	3	1	3	3	2	3	1	1	3	1	23:00:00	3	06:00:00	6	85.7143	0	7	1	3	1	0	0	0	1	0	1	0	0	3	3	3	3	0	1	3
1	7	73	1.72	24.6755	1	0	6	1	0	1	0	0	2	2	1	2	1	1	1	2	1	1	2	1	00:00:00	1	06:00:00	6	100	0	6	2	2	0	0	0	0	0	1	0	0	0	1	1	1	1	0	0	2
1	7	75	1.7	25.9516	0	0	0	0	0	0	1	0	0	0	1	0	0	0	0	0	0	0	1	0	00:00:00	2	06:00:00	5	83.3333	1	6	2	2	3	0	0	0	0	0	1	0	0	2	0	1	0	0	3	2
0	7	63	1.54	26.5643	0	1	3	1	1	1	0	0	2	3	4	1	1	3	0	1	0	0	1	0	23:30:00	0	06:00:00	6	92.3077	0	6.5	1	1	2	2	0	1	1	0	1	3	0	2	1	3	2	0	2	1
0	7	50	1.6	19.5312	0	0	4	0	1	0	1	0	2	2	2	0	0	2	0	2	0	0	2	0	23:00:00	0	05:30:00	6	92.3077	0	6.5	2	0	1	0	0	0	1	0	0	0	0	0	0	1	0	0	1	0
0	7	60	1.56	24.6548	0	1	6	0	1	0	0	0	2	3	3	4	3	2	2	3	0	2	3	2	01:00:00	3	08:00:00	6	85.7143	0	7	1	2	1	0	0	0	0	1	1	1	3	2	2	3	2	1	1	3
[truncated: 6 more columns]

## Sheet: Dictionary
Variable	Database variable name	Categories
Sex	sexo	0 “FEMALE” 1 “MALE”
Year of study	years_education	1 “FIRST YEAR” 2 “SECOND YEAR” 3 “THIRD YEAR” 4 “FOURTH YEAR” 5 “FIFTH YEAR” 6 “SIXTH YEAR” 7 “SEVENTH YEAR”
Weight (approximate)	weight	kg
Height (approximate)	height	cm
BMI	bmi
Do you work?	works	0 “NO” 1 “YES”
Do you use NSAIDs?	nsaid_use	0 “NO” 1 “YES”
How many times have you used NSAIDs in the last month?	nsaid_use_frequency	0 “0” 1 “1” 2 “2” 3 “3” 4 “4” 5 “>5”
Do you consume energy drinks?	energy_drinks	0 “NO” 1 “YES”
Do you eat spicy foods?	c_spicyfood	0 “NO” 1 “YES”
Do you drink coffee?	c_coffee	0 “NO” 1 “YES”
Do you drink alcoholic beverages?	c_alcohol	0 “NO” 1 “YES”
Do you use tobacco?	c_tobacco	0 “NO” 1 “YES”
1. Do you have heartburn in your stomach?	stomach_acidity	0 “Never” 1 “Rarely” 2 “Sometimes” 3 “Frequently” 4 “Always”
2. Does your stomach feel bloated?	bloated_stomach	0 “Never” 1 “Rarely” 2 “Sometimes” 3 “Frequently” 4 “Always”
3. Do you feel heaviness in your stomach after meals?	heavy_stomach	0 “Never” 1 “Rarely” 2 “Sometimes” 3 “Frequently” 4 “Always”
4. Have you noticed that you sometimes unconsciously rub your chest with your hand?	chest_rubbing	0 “Never” 1 “Rarely” 2 “Sometimes” 3 “Frequently” 4 “Always”
5. Do you feel sick after meals?	sick_after_eating	0 “Never” 1 “Rarely” 2 “Sometimes” 3 “Frequently” 4 “Always”
6. Do you have heartburn after meals?	acidity_after_food	0 “Never” 1 “Rarely” 2 “Sometimes” 3 “Frequently” 4 “Always”
7. Do you feel a burning sensation in your throat?	throat_burning	0 “Never” 1 “Rarely” 2 “Sometimes” 3 “Frequently” 4 “Always”
8. Do you feel full while eating?	fullness_eating	0 “Never” 1 “Rarely” 2 “Sometimes” 3 “Frequently” 4 “Always”
9. Do some foods get stuck/adhered when you swallow them?	food_stuck	0 “Never” 1 “Rarely” 2 “Sometimes” 3 “Frequently” 4 “Always”
10. Do you feel sour/bitter liquid coming up into your throat?	bitter_throat	0 “Never” 1 “Rarely” 2 “Sometimes” 3 “Frequently” 4 “Always”
11. Do you burp frequently?	belching	0 “Never” 1 “Rarely” 2 “Sometimes” 3 “Frequently” 4 “Always”
12. Do you have heartburn when you bend over?	acidity_bending	0 “Never” 1 “Rarely” 2 “Sometimes” 3 “Frequently” 4 “Always”
During the last month, what time have you usually gone to bed at night?	pits1
During the last month, how long (in minutes) has it taken you to fall asleep each night?	pits2	0 “Less than 15 minutes” 1 “16–30 minutes” 2 “31–60 minutes” 3 “More than 60 minutes”
During the last month, what time have you usually gotten up in the morning?	pits3
Time in bed, calculated from pits1 and pits3	hours_in_bed	Number of hours in bed
Habitual sleep efficiency (%) calculated using the formula: (Number of hours slept / number of hours spent in bed × 100)	pits1_3	% efficiency
	pits1_3_cat	0 “≥85%” 1 “75–84%” 2 “65–74%” 3 “≤65%”
During the last month, how many hours of actual sleep have you had at night? (This may be different from the number of hours you spent in bed.)	pits4	Number of hours of sleep
	pits4_cat	0 “>7 hours” 1 “6–7 hours” 2 “5–6 hours” 3 “<5 hours”
a) Cannot get to sleep within 30 minutes	pits5	0 “Not during the past month” 1 “Less than once a week” 2 “Once or twice a week” 3 “Three or more times a week”
b) Wake up in the middle of the night or early morning	pits6	0 “Not during the past month” 1 “Less than once a week” 2 “Once or twice a week” 3 “Three or more times a week”
c) Have to get up to use the bathroom	pits7	0 “Not during the past month” 1 “Less than once a week” 2 “Once or twice a week” 3 “Three or more times a week”
d) Cannot breathe comfortably	pits8	0 “Not during the past month” 1 “Less than once a week” 2 “Once or twice a week” 3 “Three or more times a week”
e) Cough or snore loudly	pits9	0 “Not during the past month” 1 “Less than once a week” 2 “Once or twice a week” 3 “Three or more times a week”
f) Feel cold	pits10	0 “Not during the past month” 1 “Less than once a week” 2 “Once or twice a week” 3 “Three or more times a week”
g) Feel too hot	pits11	0 “Not during the past month” 1 “Less than once a week” 2 “Once or twice a week” 3 “Three or more times a week”
h) Have bad dreams/nightmares	pits12	0 “Not during the past month” 1 “Less than once a week” 2 “Once or twice a week” 3 “Three or more times a week”
i) Have pain	pits13	0 “Not during the past month” 1 “Less than once a week” 2 “Once or twice a week” 3 “Three or more times a week”
j) Other reasons	pits14	0 “Not during the past month” 1 “Less than once a week” 2 “Once or twice a week” 3 “Three or more times a week”
During the last month, how would you rate your sleep quality overall?	pits15	0 “Very good” 1 “Fairly good” 2 “Fairly bad” 3 “Very bad”
During the last month, how often have you taken medicine (prescribed or over-the-counter) to help you sleep?	pits16	0 “Not during the past month” 1 “Less than once a week” 2 “Once or twice a week” 3 “Three or more times a week”
During the last month, how often have you felt sleepy while driving, eating, or doing some other activity?	pits17	0 “Not during the past month” 1 “Less than once a week” 2 “Once or twice a week” 3 “Three or more times a week”
During the last month, how much of a problem has it been for you to keep up enough enthusiasm to get things done?	pits18	0 “No problem at all” 1 “Only a very slight problem” 2 “Somewhat of a problem” 3 “A very big problem”
Do you sleep alone or accompanied?	pits19	0 “Alone” 1 “With someone in another room” 2 “In the same bed” 3 “In the same room, but in a different bed”
